# Supplementary material for: A Regioselective Approach to Accessing Trisubstituted Pyrrolo[2,3-d][1,2,3]triazoles via an Orthogonal Protection Strategy
Source: Molecules. 2026 Jul 17;31(14):2509. doi: 10.3390/molecules31142509 (PMC13414714; doi:10.3390/molecules31142509)
Supplement: Supplementary file 1 [file molecules-31-02509-s001.zip]

Archive with 1 entries (1 files):
- molecules-4402508-supplementary.pdf
